# Supplementary material for: Phase 1, randomized, rater and participant blinded placebo-controlled study of the safety, reactogenicity, tolerability and immunogenicity of H1N1 influenza vaccine delivered by VX-103 (a MIMIX microneedle patch [MAP] system) in healthy adults
Source: PLoS One. 2024 Jun 6;19(6):e0303450. doi: 10.1371/journal.pone.0303450 (PMC11156369; doi:10.1371/journal.pone.0303450)
Supplement: S1 Dataset — (XLSX) [file pone.0303450.s007.xlsx]

## Sheet: Sheet1
	Day	VX103 15 mcg Dose Level															VX103 7.5 mcg Dose Level															Placebo
	0	32	160	80	80	10	80	5	320	80	20	40	40	40	40		320	80	5	320	5	40	5	160	40	20	40	5	40	40		40	20	5	160	40	10	20	80	101	40	40	80	40	5	80
	29	160	508	2560	202	640	2560	10	320	160	320	2560	2560	806			403	160	40	1280	20	508	80	1016	160	640	640	320	320	1280		40	20	10	127	40	10	20	80	80	40	40	80	40	5	80
	57	202	640	1613	160	320	1280	10	320	160	640	3225	2032	640			508	160	40	1280	10	320	80	640	202	1280	1016	320	1280			40	20	10	80	40	10	20	80	160	80	40	80	40	5	80
	85	320	640	1613	160	254	1016	10	403	254	254	320	2560	1280	640		403	160	40	1280	5	320	80	640	160	640	640	160	320	640		40	20	10	160	40	10	20	80	40	40	80	40	5	80
	119	160	403	1280	160	320	806	10	508	160	160	320	2560	1280	640		320	80	40	640	5	320	40	640	160	640	640	160	254	806		40	10	10	160	20	80	80	40	40	80	40	5	80
	180	160	640	1280	80	202	640	10	320	160	160	320	2560	1016	320		320	127	40	640	5	160	40	640	127	640	640	160	320	640		40	20	10	80	40	10	20	80	80	40	40	202	40	5	80
	Individual Reciprocal Geometric Mean HAI Titers Against theA/Guandong Strain By Study Day and VX103 Treatment
