# Supplementary material for: Phase 1, randomized, rater and participant blinded placebo-controlled study of the safety, reactogenicity, tolerability and immunogenicity of H1N1 influenza vaccine delivered by VX-103 (a MIMIX microneedle patch [MAP] system) in healthy adults
Source: PLoS One. 2024 Jun 6;19(6):e0303450. doi: 10.1371/journal.pone.0303450 (PMC11156369; doi:10.1371/journal.pone.0303450)
Supplement: S2 Dataset — (XLSX) [file pone.0303450.s008.xlsx]

## Sheet: Sheet1
	15 mcg D1	15 mcg D29	15 mcg D180	7.5 mcg D1	7.5 mcg D29	7.5 mcg D180	Placebo D1	Placebo D29	Placebo D180
	20	160	160	640	640	403.2	32	32	20
	101	1280	1280	80	160	127	20	20	20
	63	1280	1280	5		40	5	10	10
	63	320	127	320	1280	1280	160	101	127
	320	806	320	5	20	5	40	40	40
	80	1280	1280	20	640	254	10	10	10
	5	10	10	5	254	80	20	20	20
	640		806.3	160	1280	1280	127	80	80
	40	640	508	40	1280	1280	50	40	63.5
	32	508	640	40	1280	1015.9	101	63	80
	80	1280	1280	6	1016	160	40	40	40
	80	1280	1280	80	640	403.2	5	5	5
	32	1016	1280	40	1280	1280	80	80	100.8
	80	640	254	25	160	80	160	127	80
							40	40	40
	Individual Reciprocal Geometric Mean Microneutralization Titers Against the A/Guandong Strain by Treatment and Day
