# Supplementary material for: Phase 1, randomized, rater and participant blinded placebo-controlled study of the safety, reactogenicity, tolerability and immunogenicity of H1N1 influenza vaccine delivered by VX-103 (a MIMIX microneedle patch [MAP] system) in healthy adults
Source: PLoS One. 2024 Jun 6;19(6):e0303450. doi: 10.1371/journal.pone.0303450 (PMC11156369; doi:10.1371/journal.pone.0303450)
Supplement: S3 Dataset — (XLSX) [file pone.0303450.s009.xlsx]

## Sheet: Sheet1
	15 mcg D1	15 mcg D29	15 mcg D180	7.5 mcg D1	7.5 mcg D29	7.5 mcg D180	Placebo D1	Placebo D29	Placebo D180
	80	320	320	320	320	320	40	40	80
	160	1016	1280	63	160	80	80	80	80
	80	2560	1613	5	80	40	5	10	10
	80	320	160	640	1280	1280	160	160	160
	160	320	160	80	160	80	202	320	160
	40	2032	320	160	1280	320	40	80	40
	5	40	10	40	320	160	40	20	20
	508		640	25	320	160	80	80	40
	20	160	80	160	320	202	320	320	160
	20	80	80	20	640	320	40	40	20
	320	640	320	80	320	320	320	160	160
	80	2560	2560	5	160	80	160	160	80
	40	1280	320	20	80	40	10	10	10
	160	1016	640	80	1280	806	5	5	5
							80	80	80
	Individual Reciprocal Geometric Mean HAI Titers Against the A/Victoria Strain by Study Day and VX103 Treatment
